# Supplementary material for: Enhanced Photoluminescence and Prolonged Carrier Lifetime through Laser Radiation Hardening and Self-Healing in Aged MAPbBr3 Perovskites Encapsulated in NiO Nanotubes
Source: Micromachines (Basel). 2023 Aug 31;14(9):1706. doi: 10.3390/mi14091706 (PMC10534348; doi:10.3390/mi14091706)
Supplement: Supplementary file 1 [file micromachines-14-01706-s001.zip]

Archive with 1 entries (1 files):
- micromachines-2559589-supplementary.pdf
